# Supplementary material for: Determinants of PrEP Uptake, Intention and Awareness in the Netherlands: A Socio-Spatial Analysis
Source: Int J Environ Res Public Health. 2022 Jul 20;19(14):8829. doi: 10.3390/ijerph19148829 (PMC9315833; doi:10.3390/ijerph19148829)
Supplement: Supplementary file 1 [file ijerph-19-08829-s001.zip]

Archive with 1 entries (1 files):
- ijerph-1754986-supplementary.pdf
